# Supplementary material for: Combining UAV-based hyperspectral imagery and machine learning algorithms for soil moisture content monitoring
Source: PeerJ. 2019 May 3;7:e6926. doi: 10.7717/peerj.6926 (PMC6501779; doi:10.7717/peerj.6926)
Supplement: Supplemental Information 8 — ELM algorithm code in matlab [file peerj-07-6926-s008.txt]

clear all
clc
load DI.mat

P_train = NIR(X(1:50),:)';
T_train = octane(Y(1:50),:)';
P_test = NIR(X(51:end),:)';
T_test = octane(Y(51:end),:)';
N = size(P_test,2);

[Pn_train,inputps] = mapminmax(P_train);
Pn_test = mapminmax('apply',P_test,inputps);
[Tn_train,outputps] = mapminmax(T_train);
Tn_test = mapminmax('apply',T_test,outputps);
[IW,B,LW,TF,TYPE] = elmtrain(Pn_train,Tn_train,30,'hardlim',0);
tn_sim = elmpredict(Pn_test,IW,B,LW,TF,TYPE);
tn_sim_train= elmpredict(Pn_train,IW,B,LW,TF,TYPE);
