# Supplementary material for: Combining UAV-based hyperspectral imagery and machine learning algorithms for soil moisture content monitoring
Source: PeerJ. 2019 May 3;7:e6926. doi: 10.7717/peerj.6926 (PMC6501779; doi:10.7717/peerj.6926)
Supplement: Supplemental Information 9 — RF algorithm code in matlab [file peerj-07-6926-s009.txt]

function  Randomfre(set,numtrees )
%ÀûÓÃËæ»úÉ­ÁÖ½øÐÐÑµÁ·¸úÔ¤²â
%   
L
s=['rf/train_',num2str(set),'.rf'];

trainall=load(s);

[N D] =size(trainall);
train=zeros(N,D);

for i=1:D-1
   
 for j=1:N
        
train(j,i)=trainall(j,i);
    
end
end
trainlabel=zeros(N,1);

for i=1:N
    
trainlabel(i,D)=train(i,D);

end

s=['rf/predict_',num2str(set),'.rf'];
testall=load(s);

[N D] =size(testall);
test=zeros(N,D);

for i=1:D-1
    
for j=1:N
       
test(j,i)=testall(j,i);
   
end

end

loading data

m=floor(sqr(D-1));

model=regRF_train(train,trainlabel,numtrees,m);

testlabel=regRF_predict(test,model);


training
s=['rf/train_',num2str(set),'.rf']

fid=fopen('rf/set',num2str(set),'.predict','w');

for i=1:N
    
fprintf(fid,'%d ',testlabel(i));

end
